# Supplementary material for: Genomic Epidemiology and Evolution of Fowl Adenovirus 1
Source: Animals (Basel). 2023 Sep 5;13(18):2819. doi: 10.3390/ani13182819 (PMC10525556; doi:10.3390/ani13182819)
Supplement: Supplementary file 1 [file animals-13-02819-s001.zip]

Archive with 2 entries (2 files):
- Table S1-Background information of FAdV-1 isolates.xlsx
- Table S2-NGS output and some genomic features.xlsx
