# Supplementary material for: Genomic Epidemiology and Evolution of Fowl Adenovirus 1
Source: Animals (Basel). 2023 Sep 5;13(18):2819. doi: 10.3390/ani13182819 (PMC10525556; doi:10.3390/ani13182819)
Supplement: Supplementary file 1 [file animals-13-02819-s001.zip › Table S1-Background information of FAdV-1 isolates.xlsx]

## Sheet: Munka1
Isolate	broiler / layer	age	organ	symptoms/pathological findings	identified coinfection	NOTE/Diagnosis
D1499/3/10/BN	layer	27 weeks	gizzard	black vomit (clotted blood), gizzard erosion, severe congestion at proventriculum-gizzard junction	none	Gizzard erosion
D1504/2/10/HU	layer	25 weeks	gizzard	gizzard ulcer, clotted blood in oesophagus, proventriculus and in gizzard	none	Gizzard erosion
D1552/10/HU	layer (young)	22 days	gizzard	clotted blood, gizzard ulcer and erosion	none	Gizzard erosion
D1625/1/2/11/HU	broiler	30 days	kidney	N.A.	none	N.A.
D1632/1/11/SK	broiler	35 days	bursa of Fabricius	N.A.	none	non-relevant pathology (vvIBDV)
D1726/1/2/11/MY	broiler	35 days	cecal tonsil	swollen head, enlarged liver, ascites, 8% mortality per week	Reovirus	Gizzard erosion (see picture in the SHS)
D2148/6/13/PE	broiler	28 days	cecal tonsil	bronchitis	IBV (J2/Q1)	non-relevant pathology (Q1 IB)
D2342/1/7/13/US	broiler	N.A.	N.A.	N.A.	IBV	non-relevant pathology (IB)
D2342/2/1/13/US	broiler	N.A.	trachea	N.A.	none	non-relevant pathology (IB)
D2342/2/2/13/US	broiler	N.A.	trachea	N.A.	none	non-relevant pathology (IB)
D2342/2/3/13/US	broiler	N.A.	trachea	N.A.	none	non-relevant pathology (IB)
D2358/7,8,9/2/13/PE	broiler	37 days	kidney + cecal tonsil	no specific symptomes	IBV (J2/Q1)	non-relevan pathology (Q1 IB)
D2358/14/13/PE	broiler	N.A.	kidney + cecal tonsil	no specific symptomes	IBV (J2/Q1)	non-relevant pathology (Q1 IB)
D2415/1/1/13/GR	broiler	45 days	trachea	N.A.	IBV (QX)	non-relevant pathology (QX IB)
D2467/10/13/PE	broiler	38 days	kidney + cecal tonsil	no specific symptomes	IBV (J2/Q1)	non-relevant pathology (Q1 IB)
D2486/4/13/US	broiler	N.A.	N.A.	N.A.	none	N.A.
D2540/1/1/14/SA	broiler	19 days	kidney	no specific symptomes	IBV (J2/Q1)	non-relevant pathology
D2563/4/14/GR	broiler	N.A.	gizzard	not specified gizzard lesions	none	Gizzard erosion
D2604/2/14/HU	breeder	6 weeks	proventriculus	gizzard ulcer, pancreas necrosis, enlarged liver	none	Gizzard erosion
D2653/2/14/UA	broiler	43 days	proventriculus + cecal tonsil	N.A.	none	non-relevant pathology (IB)
D2917/1/2/15/MY	layer	14 weeks	proventriculus	chronic proventriculitis, necrotic enteritis	IBV (MY var)	non-relevant pathology
D3150/9/15/US	N.A.	N.A.	N.A.	N.A.	none	sentinel birds without relevant pathology.
D3150/10/15/US	N.A.	N.A.	N.A.	N.A.	none	sentinel birds without relevant pathology.
D3303/1/19/16/ID	layer	35 weeks	cecal tonsil	not specific symtomes, production loss	none	non-relevant pathology (IB)
D3479/2/3/16/MY	layer	21 weeks	trachea	respiratory symtomes	ILT, IBV, M. syn.	non-relevant pathology (ILT)
D3678/2/16/DK	broiler	24 days	gizzard	gizzard erosion	none	Gizzard erosion
D4016/26/17/ZA	broiler	20 days	cecal tonsil	N.A.	IBDV	non-relevant pathology
D4182/18/MY	broiler	23 days	proventriculus	flabby proventriculus, gizzard erosion, high mortality	none	Gizzard erosion
D4309/7/18/MX	broiler	28 days	bursa of Fabricius	no specific symptomes	Reovirus	non-relevant pathology (variant IBDV)
D4451/6/2/18/MA	broiler	47 days	kidney	congested cecal tonsil, hypertrophied kidney and spleen, enteritis	none	non-relevant pathology (IB and H9)
D4604/6/19/RO	broiler	38 days	trachea	N.A.	IBV	non-relevant pathology (Newcastle Disease)
D4622/2/19/HU	broiler	4 weeks	gizzard	gizzard erosion and ulcer	wild MDV-1	Gizzard erosion
