# Supplementary material for: Genomic Epidemiology and Evolution of Fowl Adenovirus 1
Source: Animals (Basel). 2023 Sep 5;13(18):2819. doi: 10.3390/ani13182819 (PMC10525556; doi:10.3390/ani13182819)
Supplement: Supplementary file 1 [file animals-13-02819-s001.zip › Table S2-NGS output and some genomic features.xlsx]

## Sheet: Munka2
Isolate	Total reads	Mapped reads	Mapped reads (%)	Average sequencing depth	Missing info 5'/3' (bp)	ORF length variation CELO-hoz képest	Repetitive region (37351-37709 alignment; 37272-37378 AC000014) length (bp)	Genome length	Genome coverage (%)	GenBank accession no.
D1499/3/10/BN	1781254	1141230	64.0689	2962.5	0/0	ORF14, ORF20A, ORF19, ORF11	119	43817	100	OP985603
D1504/2/10/HU	1793483	1434113	79.9625	3712	0/0	ORF14, ORF20A, ORF19, ORF11	29	43726	100	OP985604
D1552/10/HU	1840819	1133976	61.6017	2830	0/0	ORF14, 100K, 33K, 22K, ORF20A, ORF19, ORF11	95	43801	100	OP985605
D1625/1/2/11/HU	2421008	1119292	46.2325	2545.9	5/6	ORF14, ORF20A, ORF19, ORF11	119	43751	100	OP985606
D1632/1/11/SK	2147517	685871	31.9379	1634.4	4/6	ORF1C, 100K, 33K, 22K, ORF20A, ORF19, ORF11	119	43797	100	OP985607
D1726/1/2/11/MY	2435572	70766	2.90552	174.2	8/6	ORF14, 100K, 33K, 22K, ORF20A, ORF19, ORF11	107	43794	100	OP985608
D2148/6/13/PE	1381457	74113	5.36484	165.1	6/6	100K, 33K, 22K, ORF20A, ORF19, ORF11	159	43837	100	OP985609
D2342/1/7/13/US	886990	732985	82	2072.9	6/8	ORF14, 100K, 33K, 22K, ORF20A, ORF19, ORF11	129	43806	100	OP985610
D2342/2/1/13/US	1677481	280608	16.7279	740.6	7/6	ORF14, 100K, 33K, 22K, ORF20A, ORF19, ORF11	129	43809	100	OP985611
D2342/2/2/13/US	576986	272804	47.2809	691	6/8	100K, 33K, 22K, ORF20A, ORF19, ORF11	107	43782	100	OP985612
D2342/2/3/13/US	1353423	279757	20.6703	694.6	7/8	100K, 33K, 22K, ORF20A, ORF19, ORF11	107	43782	100	OP985613
D2358/7,8,9/2/13/PE	1662963	10078	0.606027	25	8/8	pol, 100K, 33K, 22K, fiber-1, ORF20A, ORF19, ORF11	30	43644	99.98	OP985615
D2358/14/13/PE	1584607	866875	54.706	2133.6	7/6	100K, 33K, 22K, ORF20A, ORF19, ORF11	30	43707	100	OP985614
D2415/1/1/13/GR	1429741	910373	63.674	2437.8	5/6	ORF14, 100K, 33K, 22K, ORF20A, ORF19, ORF11	131	43768	100	OP985616
D2467/10/13/PE	974030	597650	6.13585	1682.4	6/6	100K, 33K, 22K, ORF20A, ORF19, ORF11	29	43704	100	OP985617
D2486/4/13/US	1175328	948372	80.69	2596	6/6	100K, 33K, 22K, ORF20A, ORF19, ORF11	29	43704	100	OP985618
D2540/1/1/14/SA	1753330	551541	31.4568	1416.3	4/8	ORF14, ORF20A, ORF19, ORF11	29	43713	100	OP985619
D2563/4/14/GR	1349599	173308	12.8414	440.2	6/6	ORF14, 100K, 33K, 22K, ORF20A, ORF19, ORF11	95	43787	100	OP985620
D2604/2/14/HU	1128291	831402	73.6868	2271.2	8/4	ORF14, 100K, 33K, 22K, ORF20A, ORF19, ORF11	149	43841	100	OP985621
D2653/2/14/UA	1288895	560485	43.4857	1482.2	6/6	ORF14, ORF20A, ORF19, ORF11	107	43792	100	OP985622
D2917/1/2/15/MY	1453434	494197	34.002	1324.3	6/8	ORF14, pTP, ORF20A, ORF19, ORF11	107	43792	100	OP985623
D3150/9/15/US	1256681	159606	12.7006	408	6/6	100K, 33K, 22K, ORF20A, ORF19, ORF11	119	43794	100	OP985625
D3150/10/15/US	1707468	346620	20.03	847.5	5/6	ORF14, 100K, 33K, 22K, ORF20A, ORF19, ORF11	129	43810	100	OP985624
D3303/1/19/16/ID	1268786	818965	64.5471	2242.2	5/6	ORF14, 100K, 33K, 22K, ORF20A, ORF19, ORF11	107	43825	100	OP985626
D3479/2/3/16/MY	1188707	857843	72.1661	2371.7	6/5	ORF14, ORF20A, ORF19, ORF11	95	43781	100	OP985627
D3678/2/16/DK	1077639	324085	30.0736	890.9	5/6	ORF14, 100K, 33K, 22K, ORF20A, ORF19, ORF11	95	43788	100	OP985628
D4016/26/17/ZA	1688055	710779	42.1064	1750.4	8/7	ORF14, pTP, ORF20A, ORF19, ORF11	107	43787	100	OP985629
D4182/18/MY	1145067	526570	45.986	1406.5	4/6	ORF14, 100K, 33K, 22K, ORF20A, ORF19, ORF11	197	43882	100	OP985630
D4309/7/18/MX	330583	161209	48.7651	464.7	8/5	ORF14, 100K, 33K, 22K, ORF20A, ORF19, ORF11	183	43852	100	OP985631
D4451/6/2/18/MA	1455103	767209	52.7254	2100.8	6/8	ORF14, 100K, 33K, 22K, ORF20A, ORF19, ORF11	29	43719	100	OP985632
D4604/6/19/RO	1186486	530365	44.7005	1389.9	6/3	ORF14, 100K, 33K, 22K, ORF20A, ORF19, ORF11	29	43724	100	OP985633
D4622/2/19/HU	1631807	538860	30.3022	1398	7/6	ORF14, 100K, 33K, 22K, ORF20A, ORF19, ORF11	149	43840	100	OP985634
